# Supplementary material for: Hematopoietic stem cells produce intermediate lineage adipocyte progenitors that simultaneously express both myeloid and mesenchymal lineage markers in adipose tissue
Source: Adipocyte. 2021 Aug 18;10(1):394–407. doi: 10.1080/21623945.2021.1957290 (PMC8381847; doi:10.1080/21623945.2021.1957290)
Supplement: Supplemental Material [file KADI_A_1957290_SM5535.zip]

Archive with 1 entries (1 files):
- Adipocyte_Klemm_Supplementary.docx
